# Supplementary material for: Thermo-Responsive Injectable Hydrogels Formed by Self-Assembly of Alginate-Based Heterograft Copolymers
Source: Gels. 2023 Mar 17;9(3):236. doi: 10.3390/gels9030236 (PMC10048633; doi:10.3390/gels9030236)
Supplement: Supplementary file 1 [file gels-09-00236-s001.zip]

Archive with 1 entries (1 files):
- gels-2275848-supplementary.pdf
